# Supplementary material for: Anti-Cancer Potential of Linear β-(1→6)-D-Glucan from Agaricus bisporus on Estrogen Receptor-Positive (ER+) Breast Cancer Cells
Source: Molecules. 2024 Oct 9;29(19):4781. doi: 10.3390/molecules29194781 (PMC11482474; doi:10.3390/molecules29194781)
Supplement: Supplementary file 1 [file molecules-29-04781-s001.zip]

Archive with 1 entries (1 files):
- molecules-3233253-supplementary.pdf
